# Supplementary material for: Dataset of plant community composition in the Zumwalt Prairie Preserve, Oregon, USA
Source: Data Brief. 2019 Oct 22;27:104690. doi: 10.1016/j.dib.2019.104690 (PMC6838366; doi:10.1016/j.dib.2019.104690)
Supplement: Multimedia component 1 — Supplementary file: “Zumwalt_Supplemetary_Info.csv”; columns: Species (species code; USDA Plant Database); Scientific name; Common Name; Family; Form (F, forb; G; grass; Shrub); Life Span (P, Perennial; A, Annual); Origin (N, Native to contiguous United States; NN, non-native); Rhizomatous (Yes/No); Rank Abundance (based on foliar cover); Total Foliar Cover (sum of foliar cover); Rank Frequency (plot level frequency); Frequency (plot level); Proportion of Plots Occupied; Mean Foliar Cover (%; all plots); Foliar Cover Standard Deviation; Axis 1 r (correlation coefficient for species foliar cover plotted against NMS ordination axis 1); Axis 1 r2 (linear coefficient of determination for species foliar cover plotted against NMS ordination axis 1; the + / - indicated the direction of the correlation); Axis 2 r (correlation coefficient for species foliar cover plotted against NMS ordination axis 2); Axis 2 r2 (linear coefficient of determination for species foliar cover plotted against NMS ordination Axis 2; the + / - indicated the direction of the correlation); xR2(NPMR)(cross-validated r-squared value for the best 2 predictor model with response = species foliar cover and predictors = NMS axes 1 & 2); NMS (Y, species was included in the NMS analyses; N, species was excluded from the NMS analyses). [file mmc1.csv]

Species	Scientific Name	Common Name	Family	Form	Life Span	Origin	Rhizomatous	Rank Abundance	Total Foliar Cover (sum)	Rank Frequency	Frequency	Proportion of Plots Occupied	Mean foliar Cover (%)	Foliar Cover S.Dev.	Axis 1 r	Axis 1 r2	Axis 2 r	Axis 2 r2	xR2 (NPMR)	NMS
ACMI	Achillea millefolium L.	common yarrow	Asteraceae	F	P	N	Yes	12	361	6	99	0.80	2.94	3.32	0.525	＋0.275	0.41	＋0.168	0.5218	Y
ACOC3	Achnatherum occidentale (Thurb.) Barkworth	western needlegrass	Poaceae	G	P	N	No	20	94	34	24	0.20	0.76	3.32	0.251	＋0.063	0.371	＋0.138	0.2589	Y
AGCR	Agropyron cristatum (L.) Gaertn.	crested wheatgrass	Poaceae	G	P	NN	No	58	9	82	3	0.02	0.08	0.73	.	.	.	.	.	N
AGGR	Agoseris grandiflora	Greene bigflower agoseris	Asteraceae	F	P	N	No	73	4	67	4	0.03	0.03	0.19	.	.	.	.	.	N
AGOSE	Agoseris Raf.	agoseris	Asteraceae	F	P	N	No	76	4	72	4	0.03	0.03	0.21	.	.	.	.	.	N
AGUR	Agastache urticifolia (Benth.) Kuntze	nettleleaf giant hyssop	Lamiaceae	F	P	N	No	112	1	107	1	0.01	0.01	0.06	.	.	.	.	.	N
ALAL3	Alyssum alyssoides (L.) L.	pale madwort	Brassicaceae	F	A	NN	No	44	20	38	20	0.16	0.16	0.44	-0.099	‒0.01	0.08	＋0.006	-0.0165	Y
ALLIU	Allium L.	onion	Liliaceae	F	P	N	No	99	1	87	2	0.02	0.01	0.08	.	.	.	.	.	N
ANTEN	Antennaria Gaertn.	pussytoes	Asteraceae	F	P	N	Yes	35	37	25	32	0.26	0.30	0.71	-0.087	‒0.008	-0.056	‒0.003	0.0265	Y
APIN	Apera interrupta (L.) P. Beauv.	dense silkybent	Poaceae	G	A	NN	No	38	35	26	30	0.24	0.28	0.68	0.174	＋0.03	0.014	0	-0.0145	Y
ARCO5	Arenaria congesta Nutt.	ballhead sandwort	Caryophyllaceae	F	P	N	No	65	6	81	3	0.02	0.05	0.38	.	.	.	.	.	N
ARENA	Arenaria L.	sandwort	Caryophyllaceae	F	P	N	No	127	1	113	1	0.01	0.01	0.06	.	.	.	.	.	N
ARLU	Artemisia ludoviciana	White sagebrush	Asteraceae	F	P	N	Yes	107	1	123	1	0.01	0.01	0.12	.	.	.	.	.	N
ARSO	Arnica sororia Greene	twin arnica	Asteraceae	F	P	N	Yes	8	485	5	100	0.81	3.95	3.62	0.196	＋0.038	0.584	＋0.342	0.3764	Y
ASTER	Asteraceae sp.	Aster	Asteraceae	F	P	N	No	36	36	30	27	0.22	0.29	0.72	0.282	＋0.079	0.136	＋0.019	0.3569	Y
ASTRA	Astragalus L.	milkvetch	Fabaceae	F	P	N	No	33	41	33	24	0.20	0.33	0.84	-0.021	‒0	0.015	0	0.0265	Y
BAIN	Balsamorhiza incana Nutt.	hoary balsamroot	Asteraceae	F	P	N	No	22	90	21	39	0.32	0.73	1.66	-0.226	‒0.051	0.222	＋0.049	0.113	Y
BASA3	Balsamorhiza sagittata (Pursh) Nutt.	arrowleaf balsamroot	Asteraceae	F	P	N	No	69	5	78	3	0.02	0.04	0.37	.	.	.	.	.	N
BERU	Besseya rubra (Douglas ex Hook.) Rydb.	red besseya	Scrophulariaceae	F	P	N	No	57	10	46	11	0.09	0.08	0.29	0.053	＋0.003	0.24	＋0.057	0.0339	Y
BLSC	Blepharipappus scaber Hook.	rough eyelashweed	Asteraceae	F	A	N	No	39	34	40	18	0.15	0.28	0.81	-0.308	‒0.095	-0.173	‒0.03	0.1286	Y
BRCA5	Bromus carinatus Hook. & Arn.	California brome	Poaceae	G	P	N	No	14	185	20	44	0.36	1.51	3.83	0.362	＋0.131	0.278	＋0.077	0.2822	Y
BRIN2	Bromus inermis Leyss.	smooth brome	Poaceae	G	P	NN	Yes	29	57	50	9	0.07	0.47	3.81	0.214	＋0.046	-0.077	‒0.006	-0.0141	Y
BROMUS	Annual Bromus sp.	Annual Brome	Poaceae	G	A	NN	No	7	633	7	98	0.80	5.15	5.85	-0.266	‒0.071	-0.185	‒0.034	0.1849	Y
BRTE	Bromus tectorum L.	cheatgrass	Poaceae	G	A	NN	No	25	72	35	24	0.20	0.59	1.82	-0.089	‒0.008	0.141	＋0.02	0.0766	Y
BUAR3	Buglossoides arvenis	Corn gromwell	Boraginaceae	F	A	NN	No	105	1	115	1	0.01	0.01	0.12	.	.	.	.	.	N
CAEU	Calochortus eurycarpus S. Watson	white mariposa lily	Liliaceae	F	P	N	No	103	1	96	2	0.02	0.01	0.08	.	.	.	.	.	N
CAREX	Carex L.	sedge	Cyperaceae	G	P	N	No	23	84	23	36	0.29	0.68	1.98	0.197	＋0.039	0.226	＋0.051	0.0529	Y
CARU	Calamagrostis rubescens Buckley	pinegrass	Poaceae	G	P	N	Yes	97	1	98	2	0.02	0.01	0.08	.	.	.	.	.	N
CASTI2	Castilleja Mutis ex L. f.	paintbrush	Scrophulariaceae	F	P	N	No	66	6	55	9	0.07	0.05	0.17	0.018	0	0.064	＋0.004	-0.017	Y
CATE26	Castilleja tenuis (A. Heller) T.I. Chuang & Heckard	hairy Indian paintbrush	Scrophulariaceae	F	A	N	No	108	1	99	1	0.01	0.01	0.06	.	.	.	.	.	N
CEAR4	Cerastium arvense L.	field chickweed	Caryophyllaceae	F	P	N	No	91	2	130	1	0.01	0.02	0.18	.	.	.	.	.	N
CETE5	Ceratocephala testiculata (Crantz) Roth	curveseed butterwort	Ranunculaceae	F	A	NN	No	94	1	116	1	0.01	0.01	0.12	.	.	.	.	.	N
CIAR4	Cirsium arvense (L.) Scop.	Canada thistle	Asteraceae	F	P	NN	Yes	104	1	94	2	0.02	0.01	0.08	.	.	.	.	.	N
CIBR	Cirsium brevifolium Nutt.	Palouse thistle	Asteraceae	F	P	N	Yes	47	15	39	19	0.15	0.12	0.32	0.258	＋0.066	0.05	＋0.003	0.0165	Y
CLLI2	Clematis hirsutissima Pursh	hairy clematis	Ranunculaceae	F	P	N	Yes	116	1	127	1	0.01	0.01	0.06	.	.	.	.	.	N
CLPU	Clarkia pulchella Pursh	pinkfairies	Onagraceae	F	A	N	No	81	3	77	3	0.02	0.02	0.15	.	.	.	.	.	N
COLI2	Collomia linearis Nutt.	tiny trumpet	Polemoniaceae	F	A	N	No	48	14	41	17	0.14	0.11	0.32	0.036	＋0.001	0.089	＋0.008	0.0046	Y
COPA2	Collinsia parviflora Lindl.	maiden blue eyed Mary	Scrophulariaceae	F	A	N	No	100	1	88	2	0.02	0.01	0.08	.	.	.	.	.	N
CRDO	Crataegus douglasii Lindl.	black hawthorn	Rosaceae	Shrub	P	N	No	130	1	105	1	0.01	0.01	0.06	.	.	.	.	.	N
CREPIS	Crepis L.	hawksbeard	Asteraceae	F	P	N	No	83	3	69	4	0.03	0.02	0.12	.	.	.	.	.	N
DAGL	Dactylis glomerata L.	orchardgrass	Poaceae	G	P	NN	No	132	1	110	1	0.01	0.01	0.06	.	.	.	.	.	N
DAIN	Danthonia intermedia Vasey	timber oatgrass	Poaceae	G	P	N	No	128	1	124	1	0.01	0.01	0.06	.	.	.	.	.	N
DANTH	Danthonia sp. DC	oatgrass	Poaceae	G	P	N	No	16	157	24	34	0.28	1.27	3.88	0.432	＋0.187	0.052	＋0.003	0.2116	Y
DAUN	Danthonia unispicata (Thurb.) Munro ex Macoun	onespike danthonia	Poaceae	G	P	N	No	15	160	13	54	0.44	1.30	2.26	-0.397	‒0.158	-0.302	‒0.091	0.2472	Y
DEEL	Deschampsia elongata	Slender hairgrass	Poaceae	G	P	N	No	74	4	133	1	0.01	0.03	0.36	.	.	.	.	.	N
DELPH	Delphinium L.	larkspur	Ranunculaceae	F	P	N	No	126	1	112	1	0.01	0.01	0.06	.	.	.	.	.	N
DIAR	Dianthus armeria L.	Deptford pink	Caryophyllaceae	F	A	NN	No	75	4	80	3	0.02	0.03	0.22	.	.	.	.	.	N
DRVE2	Draba verna L.	spring draba	Brassicaceae	F	A	NN	No	71	5	61	6	0.05	0.04	0.18	0.156	＋0.024	-0.027	‒0.001	0.1017	Y
ELEL5	Elymus elymoides (Raf.) Swezey	squirreltail	Poaceae	G	P	N	No	121	1	120	1	0.01	0.01	0.06	.	.	.	.	.	N
EPBR3	Epilobium brachycarpum C. Presl	tall annual willowherb	Onagraceae	F	A	N	No	32	49	19	46	0.37	0.40	0.70	-0.283	‒0.08	-0.316	‒0.1	0.1553	Y
ERCI6	Erodium cicutarium (L.) L'Hér. ex Aiton	redstem stork's bill	Geraniaceae	F	A	NN	No	113	1	119	1	0.01	0.01	0.06	.	.	.	.	.	N
ERDO	Eriogonum douglasii Benth.	Douglas' buckwheat	Polygonaceae	F	P	N	No	117	1	111	1	0.01	0.01	0.06	.	.	.	.	.	N
ERHE2	Eriogonum heracleoides Nutt.	parsnipflower buckwheat	Polygonaceae	F	P	N	No	88	3	91	2	0.02	0.02	0.19	.	.	.	.	.	N
ERIGE2	Erigeron L.	fleabane	Asteraceae	F	P	N	No	62	8	54	9	0.07	0.07	0.26	0.074	＋0.005	0.113	＋0.013	0.0055	Y
ERIOG	Eriogonum Michx.	buckwheat	Polygonaceae	F	P	N	No	21	90	15	52	0.42	0.73	1.29	-0.1	‒0.01	0.41	＋0.168	0.1698	Y
ERLA6	Eriophyllum lanatum (Pursh) Forbes	common woolly sunflower	Asteraceae	F	P	N	No	120	1	122	1	0.01	0.01	0.06	.	.	.	.	.	N
ERRE4	Erysimum repandum L.	spreading wallflower	Brassicaceae	F	A	NN	No	114	1	129	1	0.01	0.01	0.06	.	.	.	.	.	N
FEID	Festuca idahoensis Elmer	Idaho fescue	Poaceae	G	P	N	No	1	2903	1	121	0.98	23.60	16.97	-0.211	‒0.045	0.758	＋0.574	0.7196	Y
FERU	Festuca rubra L.	red fescue	Poaceae	G	P	N	Yes	37	36	66	5	0.04	0.29	2.33	.	.	.	.	.	N
FESTU	Festuca sp.	fescue	Poaceae	G	P	NN	No	34	40	68	4	0.03	0.33	2.59	.	.	.	.	.	N
FRAL2	Frasera albicaulis Douglas ex Griseb.	whitestem frasera	Gentianaceae	F	P	N	No	26	69	18	47	0.38	0.56	0.94	0.162	＋0.026	0.444	＋0.197	0.22	Y
FRSP	Frasera speciosa Douglas ex Griseb.	elkweed	Gentianaceae	F	P	N	No	93	2	108	1	0.01	0.02	0.18	.	.	.	.	.	N
FRVE	Fragaria vesca L.	woodland strawberry	Rosaceae	F	P	N	No	95	1	84	2	0.02	0.01	0.08	.	.	.	.	.	N
FRVI	Fragaria virginiana Duchesne	Virginia strawberry	Rosaceae	F	P	N	No	45	18	64	5	0.04	0.15	1.14	.	.	.	.	.	N
GAAP2	Galium aparine L.	stickywilly	Rubiaceae	F	A	N	No	64	7	56	8	0.07	0.06	0.24	0.196	＋0.038	0.234	＋0.055	0.157	Y
GABO2	Galium boreale L.	northern bedstraw	Rubiaceae	F	P	N	Yes	54	12	65	5	0.04	0.10	0.69	.	.	.	.	.	N
GETR	Geum triflorum Pursh	old man's whiskers	Rosaceae	F	P	N	Yes	6	667	11	82	0.67	5.42	7.58	0.423	＋0.179	0.553	＋0.306	0.6103	Y
GEVI2	Geranium viscosissimum Fisch. & C.A. Mey. ex C.A. Mey.	sticky purple geranium	Geraniaceae	F	P	N	No	27	69	27	29	0.24	0.56	1.48	0.205	＋0.042	0.338	＋0.114	0.2078	Y
GLST	Glyceria striata (Lam.) Hitchc.	fowl mannagrass	Poaceae	G	P	N	Yes	98	1	86	2	0.02	0.01	0.08	.	.	.	.	.	N
GRNA	Grindelia nana Nutt.	Idaho gumweed	Asteraceae	F	P	N	No	50	14	45	11	0.09	0.11	0.52	-0.036	‒0.001	-0.284	‒0.081	0.1049	Y
HEUCH	Heuchera L.	alumroot	Saxifragaceae	F	P	N	Yes	61	8	59	6	0.05	0.07	0.37	0.15	＋0.023	0.229	＋0.053	0.0721	Y
HICY	Hieracium cynoglossoides Arv.-Touv.	houndstongue hawkweed	Asteraceae	F	P	N	No	28	69	17	49	0.40	0.55	0.99	-0.038	‒0.001	0.446	＋0.199	0.2137	Y
HYPE	Hypericum perforatum L.	common St. Johnswort	Clusiaceae	F	P	NN	No	125	1	109	1	0.01	0.01	0.06	.	.	.	.	.	N
JUNCU	Juncus L.	rush	Juncaceae	G	P	N	No	52	13	60	6	0.05	0.11	0.59	0.202	＋0.041	0.146	＋0.021	0.1349	Y
KOMA	Koeleria macrantha (Ledeb.) Schult.	prairie Junegrass	Poaceae	G	P	N	No	13	236	8	94	0.76	1.92	2.27	0.096	＋0.009	0.417	＋0.174	0.1938	Y
LASE	Lactuca serriola L.	prickly lettuce	Asteraceae	F	A	NN	No	82	3	75	3	0.02	0.02	0.15	.	.	.	.	.	N
LECI4	Leymus cinereus (Scribn. & Merr.) A. Löve	basin wildrye	Poaceae	G	P	N	Yes	123	1	101	1	0.01	0.01	0.06	.	.	.	.	.	N
LIRU4	Lithospermum ruderale Douglas ex Lehm.	western stoneseed	Boraginaceae	F	P	N	No	53	12	44	14	0.11	0.10	0.29	0.068	＋0.005	0.29	＋0.084	0.1291	Y
LOMAT	Lomatium Raf.	desertparsley	Apiaceae	F	P	N	No	31	51	22	38	0.31	0.42	0.88	-0.205	‒0.042	0.111	＋0.012	0.0262	Y
LUPIN	Lupinus L.	lupine	Fabaceae	F	P	N	No	9	412	3	106	0.86	3.35	3.43	0.153	＋0.023	0.659	＋0.435	0.4371	Y
MADI6	Matricaria discoidea DC.	disc mayweed	Asteraceae	F	A	NN	No	79	3	106	1	0.01	0.03	0.30	.	.	.	.	.	N
MADIA	Madia Molina	tarweed	Asteraceae	F	A	N	No	84	3	70	4	0.03	0.02	0.12	.	.	.	.	.	N
MELU	Medicago lupulina L.	black medick	Fabaceae	F	P	NN	No	101	1	118	1	0.01	0.01	0.12	.	.	.	.	.	N
MESA	Medicago sativa L.	alfalfa	Fabaceae	F	P	NN	No	85	3	89	2	0.02	0.02	0.19	.	.	.	.	.	N
MIGR	Microsteris gracilis (Hook.) Greene	slender phlox	Polemoniaceae	F	A	N	No	41	25	31	27	0.22	0.20	0.43	-0.016	‒0	0.191	＋0.036	0.0033	Y
MINU	Microseris nutans (Hook.) Sch. Bip.	nodding microseris	Asteraceae	F	P	N	No	86	3	90	2	0.02	0.02	0.17	.	.	.	.	.	N
MOLI4	Montia linearis (Douglas ex Hook.) Greene	narrowleaf minerslettuce	Portulacaceae	F	A	N	No	133	1	131	1	0.01	0.01	0.06	.	.	.	.	.	N
MYST2	Myosotis stricta Link ex Roem. & Schult.	strict forget-me-not	Boraginaceae	F	A	NN	No	63	8	47	11	0.09	0.07	0.22	0.023	＋0.001	-0.084	‒0.007	0.0117	Y
NADI3	Navarretia divaricata (Torr. ex A. Gray) Greene	divaricate navarretia	Polemoniaceae	F	A	N	No	102	1	93	2	0.02	0.01	0.08	.	.	.	.	.	N
ORTE2	Orthocarpus tenuifolius (Pursh) Benth.	thinleaved owl's-clover	Scrophulariaceae	F	A	N	No	96	1	92	2	0.02	0.01	0.08	.	.	.	.	.	N
PASM	Pascopyrum smithii (Rydb.) A. Löve	western wheatgrass	Poaceae	G	P	N	Yes	80	3	100	1	0.01	0.03	0.30	.	.	.	.	.	N
PEGA	Penstemon gairdneri Hook.	Gairdner's beardtongue	Scrophulariaceae	F	P	N	No	129	1	126	1	0.01	0.01	0.06	.	.	.	.	.	N
PEGA3	Perideridia gairdneri (Hook. & Arn.) Mathias	Gairdner's yampah	Apiaceae	F	P	N	No	59	9	51	9	0.07	0.08	0.30	0.059	＋0.004	0.143	＋0.02	-0.0075	Y
PENST	Penstemon schmidel	beardtongue	Scrophulariaceae	F	P	N	No	43	21	42	15	0.12	0.17	0.57	0.123	＋0.015	0.222	＋0.049	0.0347	Y
PHLOX	Phlox L.	phlox	Polemoniaceae	F	P	N	Yes	24	79	14	53	0.43	0.64	1.03	-0.315	‒0.099	-0.056	‒0.003	0.0868	Y
PHPR3	Phleum pratense L.	timothy	Poaceae	G	P	NN	No	17	125	36	23	0.19	1.02	5.17	0.351	＋0.123	-0.217	‒0.047	0.1574	Y
POBU	Poa bulbosa L.	bulbous bluegrass	Poaceae	G	P	NN	No	30	54	76	3	0.02	0.44	3.65	.	.	.	.	.	N
POCO	Poa compressa L.	Canada bluegrass	Poaceae	G	P	NN	Yes	18	112	32	26	0.21	0.91	3.25	0.535	＋0.287	-0.407	‒0.166	0.4936	Y
PODO4	Polygonum douglasii Greene	Douglas' knotweed	Polygonaceae	F	A	N	No	60	9	52	9	0.07	0.08	0.32	-0.309	‒0.096	-0.203	‒0.041	0.0891	Y
POGL9	Potentilla glandulosa Lindl.	sticky cinquefoil	Rosaceae	F	P	N	Yes	51	14	53	9	0.07	0.11	0.49	0.217	＋0.047	0.276	＋0.076	0.1876	Y
POGR9	Potentilla gracilis Douglas ex Hook.	slender cinquefoil	Rosaceae	F	P	N	No	11	377	9	88	0.72	3.07	4.85	0.537	＋0.289	0.355	＋0.126	0.6019	Y
POPR	Poa pratensis L.	Kentucky bluegrass	Poaceae	G	P	NN	Yes	5	723	12	74	0.60	5.88	9.84	0.846	＋0.715	0.025	＋0.001	0.823	Y
PORE5	Potentilla recta L.	sulphur cinquefoil	Rosaceae	F	P	NN	No	87	3	95	2	0.02	0.02	0.17	.	.	.	.	.	N
POSE	Poa secunda J. Presl	Sandberg bluegrass	Poaceae	G	P	N	No	3	1056	2	116	0.94	8.59	6.80	-0.789	‒0.622	-0.171	‒0.029	0.6959	Y
PSSP6	Pseudoroegneria spicata (Pursh) A. Löve	bluebunch wheatgrass	Poaceae	G	P	N	No	2	2067	4	106	0.86	16.80	13.06	-0.603	‒0.364	0.448	＋0.201	0.6969	Y
PYCA3	Pyrrocoma carthamoides Hook.	largeflower goldenweed	Asteraceae	F	P	N	No	111	1	103	1	0.01	0.01	0.06	.	.	.	.	.	N
ROSA5	Rosa L.	rose	Rosaceae	Shrub	P	N	No	56	11	48	11	0.09	0.09	0.33	0.086	＋0.007	0.22	＋0.048	0.0203	Y
RUAC3	Rumex acetosella L.	common sheep sorrel	Polygonaceae	F	P	NN	Yes	92	2	85	2	0.02	0.02	0.13	.	.	.	.	.	N
SADEO	Sagina decumbens	Western pearlwort	Caryophyllaceae	F	A	N	No	77	3	73	4	0.03	0.03	0.16	.	.	.	.	.	N
SAIN4	Saxifraga integrifolia Hook.	wholeleaf saxifrage	Saxifragaceae	F	P	N	No	78	3	79	3	0.02	0.03	0.20	.	.	.	.	.	N
SCAN3	Scutellaria angustifolia	narrowleaf skullcap	Lamiaceae	F	P	N	Yes	106	1	97	2	0.02	0.01	0.08	.	.	.	.	.	N
SCUTE	Scutellaria sp.	skuppcap	Lamiaceae	F	P	N	Yes	118	1	132	1	0.01	0.01	0.06	.	.	.	.	.	N
SEIN2	Senecio integerrimus Nutt.	lambstongue ragwort	Asteraceae	F	P	N	No	55	11	62	6	0.05	0.09	0.68	0.157	＋0.025	0.101	＋0.01	0.0035	Y
SEST2	Sedum stenopetalum Pursh	wormleaf stonecrop	Crassulaceae	F	P	N	Yes	89	3	74	4	0.03	0.02	0.12	.	.	.	.	.	N
SIAL2	Sisymbrium altissimum L.	tall tumblemustard	Brassicaceae	F	A	NN	No	90	3	83	2	0.02	0.02	0.19	.	.	.	.	.	N
SIDO	Silene douglasii	Douglas's catchfly	Caryophyllaceae	F	P	N	No	131	1	117	1	0.01	0.01	0.06	.	.	.	.	.	N
SILEN	Silene L.	catchfly	Caryophyllaceae	F	P	N	No	109	1	121	1	0.01	0.01	0.06	.	.	.	.	.	N
SIOR3	Silene oregana S. Watson	Oregon silene	Caryophyllaceae	F	P	N	No	110	1	128	1	0.01	0.01	0.06	.	.	.	.	.	N
SOLID	Solidago L.	goldenrod	Asteraceae	F	P	N	No	68	5	63	6	0.05	0.04	0.20	0.154	＋0.024	0.018	0	-0.0089	Y
STELL	Stellaria L.	starwort	Caryophyllaceae	F	P	N	Yes	115	1	102	1	0.01	0.01	0.06	.	.	.	.	.	N
SYAL	Symphoricarpos albus (L.) S.F. Blake	common snowberry	Caprifoliaceae	Shrub	P	N	No	42	25	43	15	0.12	0.20	0.92	0.038	＋0.001	0.248	＋0.061	0.0419	Y
TAOF	Taraxacum officinale F.H. Wigg.	common dandelion	Asteraceae	F	P	NN	No	49	14	49	10	0.08	0.11	0.49	0.322	＋0.104	0.142	＋0.02	0.1929	Y
THIN6	Thinopyrum intermedium (Host) Barkworth & D.R. Dewey	intermediate wheatgrass	Poaceae	G	P	NN	Yes	10	407	29	28	0.23	3.31	9.71	0.547	＋0.3	-0.341	‒0.116	0.4901	Y
THVE	Thalictrum venulosum Trel.	veiny meadow-rue	Ranunculaceae	F	P	N	No	124	1	104	1	0.01	0.01	0.06	.	.	.	.	.	N
TRDU	Tragopogon dubius Scop.	yellow salsify	Asteraceae	F	A	NN	No	40	25	28	28	0.23	0.21	0.45	-0.061	‒0.004	-0.082	‒0.007	0.0087	Y
TRIFO	Trifolium L.	clover	Fabaceae	F	P	NN	Yes	70	5	57	6	0.05	0.04	0.18	0.072	＋0.005	-0.123	‒0.015	-0.0165	Y
TRMA3	Trifolium macrocephalum (Pursh) Poir.	largehead clover	Fabaceae	F	P	N	Yes	67	5	71	4	0.03	0.04	0.25	.	.	.	.	.	N
VEAR	Veronica arvensis L.	corn speedwell	Scrophulariaceae	F	A	NN	No	19	97	16	49	0.40	0.79	1.39	0.179	＋0.032	-0.118	‒0.014	-0.009	Y
VEDU	Ventenata dubia (Leers) Coss.	North Africa grass	Poaceae	G	A	NN	No	4	919	10	85	0.69	7.47	10.49	-0.563	‒0.317	-0.324	‒0.105	0.4939	Y
VICIA	Vetch L.	vetch	Fabaceae	F	A/P	NN	Yes	119	1	125	1	0.01	0.01	0.06	.	.	.	.	.	N
VIOLA	Viola L.	violet	Violaceae	F	P	N	Yes	72	5	58	6	0.05	0.04	0.18	0.176	＋0.031	0.09	＋0.008	0.0064	Y
VIVI	Vicia villosa Roth	winter vetch	Fabaceae	F	A	NN	No	122	1	114	1	0.01	0.01	0.06	.	.	.	.	.	N
ZIVE	Zigadenus venenosus S. Watson	meadow deathcamas	Liliaceae	F	P	N	No	46	17	37	21	0.17	0.14	0.34	-0.081	‒0.007	0.103	＋0.011	-0.0088	Y
