# Supplementary material for: Dataset of plant community composition in the Zumwalt Prairie Preserve, Oregon, USA
Source: Data Brief. 2019 Oct 22;27:104690. doi: 10.1016/j.dib.2019.104690 (PMC6838366; doi:10.1016/j.dib.2019.104690)
Supplement: Multimedia component 2 — Supplementary file: “Zumwalt_Spp_Matrix.csv” is the species matrix and includes sample units (plots) as rows, species as columns, and each cell represents the foliar cover estimate (percent) for that species in a given plot. [file mmc2.csv]

plot	ACMI	ACOC3	AGCR	AGGR	AGIN	AGOSE	AGUR	ALAL3	ALLIU	ANTEN	APIN	ARCO5	ARENA	ARLU	ARSO	ASTER	ASTRA	BAIN	BASA3	BERU	BLSC	BRCA5	BRIN2	BROMUS	BRTE	BUAR3	CAEU	CAREX	CARU	CASTI2	CATE26	CEAR4	CETE5	CIAR4	CIBR	CLHI	CLLI2	CLPU	COLI2	COPA2	CRDO	CREPIS	DAGL	DAIN	DANTH	DAUN	DEEL	DELPH	DIAR
247	3.333333333	0.666666667	0	0	0	0	0	0	0	0.666666667	0.666666667	0	0	0	11.33333333	0	0	0	0	0	0	0	0	0	0	0	0	2.666666667	0	0	0	0	0	0	2	0	0	0	0	0	0	0	0	0	0	0	0	0	0
250	2	0	0	0	0	0	0	0	0	0	0	0	0	0	7.333333333	0.666666667	0	0	0	0	0	0	0	1.333333333	0	0	0	4	0	0	0	0	0	0	0	0	0	0	0	0	0	0	0	0	0	0	0	0	0
280	4	0	0	0	0	0	0	0	0	0	0.666666667	0	0	0	3.333333333	0.666666667	0	0.666666667	0	0	0	0	0	0.666666667	0	0	0	2.666666667	0	0	0	0	0	0	0	0	0	0	0	0	0	0	0	0	0	0	0	0	0
286	1.333333333	0	0	0	0	0	0	0	0	0	0	0	0	0	4	0	0	0	0	0	0.666666667	0	0	12.66666667	0.666666667	0	0	0	0	0	0	0	0	0	0	0	0	0	0	0	0	0	0	0	0	0	0	0	0
289	0.666666667	0	0	0	0	0	0	1.333333333	0	0.666666667	0	0	0	0	0	0	0	0	0	0	3.333333333	0	0	27.33333333	0	0	0	0	0	0	0	0	0	0	0	0	0	0	0	0	0	0	0	0	0	1.333333333	0	0	0
292	0.666666667	0	0	0	0	0	0	0	0	0	2	0	0	0	8	0	0	0	0	0	0	0	0	4	0	0	0	0	0	0	0	0	0	0	0	0	0	0	0	0	0	0	0	0	0	0	0	0	0
295	3.333333333	0	0	0	0	0	0	0	0	0	0.666666667	0	0	0	10.66666667	0.666666667	0	0	0	0	0	0.666666667	0	0.666666667	0	0	0	0	0	0	0	0	0	0	0	0	0	0	0.666666667	0	0	0	0	0	0	0	0	0	0
298	2.666666667	0	0	0	0	0	0	2.666666667	0	0	0	0	0	0	2	0	1.333333333	1.333333333	0	0	3.333333333	0	0	14.66666667	0	0	0	0	0	0	0	0	0	0	0	0	0	0	0	0	0	0	0	0	0	0.666666667	0	0	0
307	2	0	0	0	0	0	0	0	0	0	0	0	0	0	12.66666667	0	1.333333333	0	0	0	0	0.666666667	0	0	0	0	0	0	0	0	0	0	0	0	0	0	0	0	0	0	0	0	0	0	0	0	0	0	0
316	4.666666667	0	0	0	0	0	0	0	0	0	0	0	0	0	2	4	0	0	0	0	0	0	0	0	0	0	0	1.333333333	0	0	0	0	0	0	0	0	0	0	0	0	0	0	0	0	0	0.666666667	0	0	0
340	7.333333333	2	0	0	0	0	0	0	0	0	0.666666667	0	0	0	11.33333333	1.333333333	0	0	0	0	0	0.666666667	0	2.666666667	0	0	0	0	0	0	0	0	0	0	0	0	0	0	0	0	0	0	0	0	0.666666667	0	0	0	0
346	0	0	0	0	0	0	0	0	0	0	0	0	0	0	2	0	0	2	0	0	2	0	0	6	0	0	0	0	0	0	0	0	0	0	0	0	0	0	0	0	0	0	0	0	0	0.666666667	0	0	0
349	1.333333333	0	0	0	0	0	0	0	0	0	0	0	0	0	6.666666667	0	0	0	0	0	0	0	0	2.666666667	2	0	0	3.333333333	0	0	0	0	0	0	0	0	0	0	0	0	0	0	0	0	0	0.666666667	0	0	0
352	0	0	0	0	0	0	0	0	0	0.666666667	0	0	0	0	4	0	0	0.666666667	0	0	1.333333333	0	0	4	0	0	0	0	0	0	0	0	0	0	0.666666667	0	0	0	0	0	0	0	0	0	0	0.666666667	0	0	0
355	2	0	0	0	0	0	0	0.666666667	0	0	0	0	0	0	0	0.666666667	0.666666667	0	0	0	0	3.333333333	0	2	0	0	0	0.666666667	0.666666667	0	0	0	0	0	0	0	0	0	0.666666667	0	0	0	0	0	2.666666667	0	0	0	0
358	4	0	0	1.333333333	0	0	0	0.666666667	0	0	0	0	0	0	0.666666667	0.666666667	0	0	0	0	2	7.333333333	0	16	0	0	0	4	0	0	0	0	0	0	0	0	0	0	0.666666667	0	0	0	0	0	2	0	0	0	0.666666667
367	0	0	0	0	0	0	0	0	0	0	0	0	0	0	3.333333333	0	0.666666667	1.333333333	0	0	0	0	0	0	0	0	0	0	0	0.666666667	0	0	0	0	0	0	0	0	0	0	0	0	0	0	0	0	0	0	0
388	2.666666667	0	0	0	0	0	0	0.666666667	0	0	0	0	0	0	2.666666667	0.666666667	1.333333333	1.333333333	0	0	0	0	0	1.333333333	0	0	0	1.333333333	0	0	0	0	0	0	0	0	0	0	0	0	0	0	0	0	0	0	0	0	0
400	0	0	0	0	0	0	0	0.666666667	0	0	0.666666667	0	0	0	0.666666667	0	2	0	0.666666667	0	0	0.666666667	0	4.666666667	0.666666667	0	0	0	0	0	0	0	0	0	0	0	0	0	0	0	0	0	0	0	0	0	0	0	0
406	0.666666667	0	0	0	0	0	0	0	0	0	2	0	0	0	8.666666667	0	0	5.333333333	0	0	0	0	0	24	0	0	0	0.666666667	0	0	0	0	0	0	0.666666667	0	0	0	0.666666667	0	0	0	0	0	0	0	0	0	0
463	0	0	0	0	0	0	0	0	0	1.333333333	0.666666667	0	0	0	10	0	0	0	0	0	1.333333333	0	0	15.33333333	2	0	0	0.666666667	0	0	0	0	0	0	0	0	0	0	0	0	0	0.666666667	0	0	0	0	0	0	0
469	2.666666667	5.333333333	0	0	0	0	0	0	0	0.666666667	0	0	0	0	5.333333333	0.666666667	0	1.333333333	0	0	2	3.333333333	0	5.333333333	0	0	0	2	0	0	0	0	0	0	0	0	0	0	0	0	0	0	0	0	0	0	0	0	0
528	6	2	0	0	0	0	0	0	0	0	0	0	0	0	2.666666667	0	4	2	0	0.666666667	0	0	0	7.333333333	12	0	0	0	0	0	0	0	0	0	0	0	0	0	0	0	0	0	0	0	0	0	0	0	0
568	4.666666667	0	0.666666667	0	0	0	0	0	0	0	0	0	0	0	6	0.666666667	0	0	0	1.333333333	0	1.333333333	2	0	0	0	0	2	0.666666667	0.666666667	0	0	0	0	0.666666667	0	0	0	0	0	0	0	0	0	0	0	0	0	0
574	1.333333333	0	8	0	0	0	0	0	0	0	0	0	0	0	3.333333333	0	0	0	0	0	0	0	0	11.33333333	5.333333333	0	0	0	0	0	0	0	0	0.666666667	0	0	0	0	0	0	0	0	0	0	0	0	0	0	0
595	12	0	0	0	0	0	0	0	0	0	2	0	0	0	11.33333333	1.333333333	0	1.333333333	0	0	0	0.666666667	0	10	0.666666667	0	0	2.666666667	0	0	0	0	0	0	0	0	0	0	2	0	0	0	0	0	0.666666667	2.666666667	0	0	0
601	1.333333333	0	0	0	0	0	0	0	0	0	0	0	0	0	4.666666667	0	0	0	0	0.666666667	0	0.666666667	0	3.333333333	0	0	0	0	0	0	0	0	0	0	0	0	0	0	0	0	0	0	0	0	9.333333333	0.666666667	0	0	0
604	1.333333333	0	0	0	0	0	0	0	0	0	0	0	0	0	6.666666667	0	1.333333333	0	0	0	0	0	0	0	0	0	0	0	0	0	0	0	0	0	0	0	0	0	0	0	0	0	0	0	0	0.666666667	0	0	0
607	0.666666667	0	0	0	9.333333333	2	0	0	0	0	0	0	0	0	0	0	4.666666667	0	0	0	0	0	0	0	0	0	0	0	0	0	0.666666667	0	0	0	0	0	0	0	0	0	0	0	0	0	0	0	0	0	0
631	0	0	0	0	0	0	0	0	0	0	5.333333333	0	0	0	0	0	0	0	0	0	0	0	42	1.333333333	2	0	0	0	0	0	0	0	1.333333333	0	0	0	0	0	0	0	0	0	0	0	0	0	0	0	0
661	1.333333333	0	0	0	0	0	0	0	0	0	0.666666667	0	0	0	1.333333333	0	0	0	0	0	0	0	0.666666667	4	0	0	0	0	0	0	0	0	0	0	0	0	0	0	0	0	0	0	0	0	9.333333333	0	0	0	0
664	2.666666667	0	0	0	0	0	0	0	0	0	0	0	0	0	0	0	1.333333333	2	0	0	0	0	0	16	0.666666667	0	0	0	0	0	0	0	0	0	0	0	0	0	0.666666667	0	0	0	0	0.666666667	0.666666667	0	0	0	0
667	0	0	0	0	0	0	0	0	0	5.333333333	0	0	0	0	0	0.666666667	0.666666667	0	0	0	0	0	2.666666667	2.666666667	0	0	0	0	0	0.666666667	0	0	0	0	0	0	0	0	0	0	0	0	0	0	0.666666667	3.333333333	0	0	0
670	0	0	0	0	0	0.666666667	0	0	0	0	0	0	0.666666667	0	4.666666667	0	0.666666667	12	0	0	0	0.666666667	0	1.333333333	0.666666667	0	0	0	0	0	0	0	0	0	0	0	0	0	0	0	0	0.666666667	0	0	0	0	0	0	0
721	0.666666667	0	0	0	0	0	0	0	0	0.666666667	0	0	0	0	0.666666667	0	0	0	0	0	0	0	0	13.33333333	0	0	0	0	0	0	0	0	0	0	0.666666667	0	0	0	0	0	0	0	0	0	6.666666667	3.333333333	0	0	0
787	3.333333333	0.666666667	0	0	0	0	0	0	0	0	0	0	0	0	8.666666667	2	2	6.666666667	0	0	0	2	2.666666667	7.333333333	0	0	0	0	0	0	0	0	0	0	0	0	0	0	0	0	0	0	0	0	2.666666667	2.666666667	0	0	0
904	0	0	0	0	0	0	0	0	0	0	0.666666667	0	0	0	1.333333333	0	0	2.666666667	0	0	0	0	3.333333333	3.333333333	0	0	0	0	0	0.666666667	0	0	0	0	0	0	0	0	0	0	0	0	0	0	0	8	0	0	0
923	0	0	0	0	0	0	0	0	0	0	0	0	0	0	0	0	0.666666667	6	0	0	0	0	0	0	0	0	0	0	0	0	0	0	0	0	0	0	0	0.666666667	0	0	0	0	0	0	0	0	0	0	0
982	1.333333333	0	0	0	0	0	0	0	0	0	0	0	0	0	4.666666667	0	0	0	0	0	0	0	0	0	0	0	0	0	0	0	0	0	0	0	0	0	0	0	0	0	0	0	0	0	22.66666667	0	0	0	0
988	2.666666667	5.333333333	0	0	0	0	0	0	0	0	1.333333333	0	0	0	10.66666667	0	0	0	0	2	0	0	0	0	0	0	0	0	0	0	0	0	0	0	0	0	0	0.666666667	0	0	0	0	0	0	0	0.666666667	0	0	0
991	3.333333333	0	0	0	0	0	0	0	0	2	0	0	0	0	1.333333333	0	0	0	0	0	0	0	0	0.666666667	0	0	0	0	0	0	0	0	0	0	0	0	0	0	0.666666667	0	0	0	0	0	0	1.333333333	0	0	0
1037	2.666666667	0	0	0	0	0.666666667	0	0	0	0	0	0	0	0	12	0	2.666666667	2.666666667	0	0	0	0	0	2	2.666666667	0	0	0.666666667	0	0	0	0	0	0	0	0	0	0	0	0	0	0	0	0	0	0	0	0	0
1045	0	0	0	0	0	0	0	0	0	0	0	0	0	0	0	0	0	0	0	0	0	0	0	0	0	0	0	0	0	0	0	0	0	0	0	0	0	0	0	0	0	0	0	0	2	0	0	0	0
1048	2	0	0	0	0	0	0	0	0	0.666666667	0	0	0	0	12.66666667	0	0	0	0	0	0	0	0	0	0	0	0	1.333333333	0	0	0	0	0	0	0	0	0	0	0	0	0	0	0	0	0.666666667	4.666666667	0	0	0
1053	5.333333333	2.666666667	0	0	0	0	0	0	0	0.666666667	1.333333333	0	0	0	9.333333333	0.666666667	0	0	0	0	0	0	0	0	0	0	0	0	0	0	0	0	0	0	0	0	0	0	0	0	0	0	0	0	0	0	0	0	0
1084	9.333333333	4.666666667	0	0	0	0	0	0.666666667	0	0	0	0	0	0	7.333333333	0	0	0	0	0	0	8	0.666666667	5.333333333	0	0	0	0.666666667	0	0	0	0	0	0	0	0	0	0	0	0	0	0	0.666666667	0	4.666666667	0	0	0	0
1095	8	6.666666667	0	0	0	0	0	0.666666667	0	0.666666667	0	0	0	0	3.333333333	0	0	0	0	0	0	12	2	10.66666667	5.333333333	0	0	6	0	0	0	0	0	0	0	0	0	0	0.666666667	0.666666667	0.666666667	0	0	0	7.333333333	0	0	0	0
1105	2.666666667	0	0	0	0	0	0	0	0	0	0	0	0	0	0	0	0	0	0	0	0	0	0	2	0	0	0	0	0	0	0	0	0	0	0	0	0	0	0	0	0	0	0	0	0	0	0	0	0
1108	4.666666667	0	0	0	0	0	0	0	0	0	0	0	0	0	8.666666667	0	0	0.666666667	0	0	1.333333333	0	0	4	0	0	0	0	0	0	0	0	0	0	0.666666667	0	0	0	0	0	0	0	0	0	0	1.333333333	0	0	0
1165	4	0	0	0	0	0	0	0	0	0	0	0	0	0	5.333333333	0	3.333333333	2.666666667	0	0.666666667	0	0	0	0.666666667	0	0	0	0	0	0.666666667	0	0	0	0	0	0	0	0	0	0	0	0	0	0	0.666666667	2.666666667	0	0	0
1181	3.333333333	0	0	0	0	0	0	0	0	0	0	0	0	0	5.333333333	0.666666667	0	2.666666667	0	1.333333333	0	3.333333333	0	0	0	0	0	0	0	0	0	0	0	0	0	0	0	0	0	0	0	0	0	0	0	2.666666667	0	0	0
1195	2	0	0	0	0	0	0	0	0	0	0	0	0	0	4.666666667	0	0	1.333333333	0	0	0	1.333333333	1.333333333	4.666666667	0	0	0	0	0	0	0	0	0	0	0	0	0	0	0	0	0	0	0	0	0	0	0	0	0
1228	4	2	0	0	0	0	0	0.666666667	0	0	1.333333333	0	0	0	6.666666667	0	0	0	0	0	0	0.666666667	0	19.33333333	0	1.333333333	0	0	0	0	0	0	0	0	0.666666667	0	0	0	0	0	0	0	0	0	0.666666667	1.333333333	0	0	0
1252	2	0	0	0	0	0	0	0	0.666666667	0	0.666666667	0	0	0	10	0	1.333333333	0.666666667	0	0	0	0	0	2	0	0	0	2	0	0	0	0	0	0	0	0	0	0	0	0	0	0	0	0	0	1.333333333	0	0	0
1297	0	0	0	0	0	0	0	0	0	0	0	0	0	0	2.666666667	0	0	0	0	0	0	0	0	3.333333333	0	0	0	0	0	0	0	0	0	0	0	0	0	0	0	0	0	0	0	0	0	10.66666667	0	0	0
1348	14	0.666666667	0	0	0	0	0	1.333333333	0	0	0	0	0	1.333333333	6	2	0	0	0	0	0	22.66666667	0	6	0	0	0	2	0	0	0	0	0	0	0.666666667	0	0	0	0	0	0	0	0	0	2.666666667	0	0	0	0
1387	6	0	0	0	0	0	0.666666667	0	0	0	0	0	0	0	0	0	0.666666667	0	4	0	0	0.666666667	0	4	2	0	0	0.666666667	0	0	0	0	0	0	0.666666667	0	0	0	0	0	0	0	0	0	0	0	0	0	0
1460	1.333333333	0.666666667	0	0	0	0	0	0	0	0	0	0	0	0	0	0	0	0	0	0	3.333333333	0	0	4	0	0	0	1.333333333	0	0	0	0	0	0	0	0	0	0	0.666666667	0	0	0	0	0	0	0	0	0	0
1465	0	0	0	0	0	0	0	2	0	0	0	0	0	0	0	0	0	0	0	0	3.333333333	0	0	18.66666667	10	0	0	0	0	0	0	0	0	0	0	0	0	0	0	0	0	0	0	0	0	0	0	0	0
1468	3.333333333	0	0	0	0	0	0	0.666666667	0	0	0	0	0	0	5.333333333	0	0	0	0	0	0.666666667	1.333333333	0	9.333333333	0	0	0	0	0	0	0	0	0	0	0	0	0	0	0	0	0	0	0	0	0.666666667	0	0	0	0
1515	5.333333333	0	0.666666667	0	0	0	0	0	0	0	0	0	0	0	2	4	0	0	0	0	0	0.666666667	0	6.666666667	1.333333333	0	0	18.66666667	0	0	0	0	0	0.666666667	0	0	0	0	0	0	0	0	0	0	2	0	0	0	0
1521	4.666666667	4	0	0	0	0	0	0	0	0	0	0	0	0	4	0	0	0.666666667	0	0.666666667	0	0.666666667	0	0.666666667	0	0	0	1.333333333	0	0	0	0	0	0	0	0	0	0	0	0	0	0	0	0	0	0	0	0	0
1534	3.333333333	0	0	0	0	0	0	1.333333333	0	0	0	0	0	0	3.333333333	0	0	0	0.666666667	0	0	0	0	4.666666667	3.333333333	0	0	0	0	0	0	0	0	0	0	0	0	0	0	0	0	0.666666667	0	0	0	0	0	0	0
1541	2	0	0	0	0	0	0	0	0	0	0.666666667	0	0	0	5.333333333	0	1.333333333	0	0	0	0	0.666666667	0	16.66666667	0	0	0	0	0	0	0	0	0	0	0	0	0	0	0	0	0	0	0	0	0	0	0	0	0
1552	2.666666667	0	0	0	0	0	0	0	0	0.666666667	0	0	0	0	15.33333333	0	2.666666667	0	0	0.666666667	0	0	0	1.333333333	0	0	0	0	0	0	0	0	0	0	0	0	0	0	0	0	0	0	0	0	0	0	0	0	0
1555	5.333333333	2.666666667	0	0	0	0	0	0	0	1.333333333	0	0.666666667	0	0	6.666666667	0	0	0	0	0	0	4.666666667	0	0	0	0	0.666666667	0	0	0	0	0	0	0	0	0	0	0	1.333333333	0	0	0	0	0	0	0	0	0	0
1558	2.666666667	0	0	0	0	0	0	0	0	0	0	0	0	0	7.333333333	0	0	0	0	0	0	3.333333333	0	11.33333333	0	0	0	0	0	0	0	0	0	0	0.666666667	0	0	0	0	0	0	0	0	0	0	2.666666667	0	0	0
1561	0.666666667	0	0	0	0	0	0	0	0	0	0.666666667	0	0	0	3.333333333	0	0	0	0	0	0	0.666666667	0	12.66666667	0	0	0	0	0	0	0	2	0	0	0.666666667	0	0	0	0	0	0	0	0	0	0	1.333333333	0	0	0
1564	4	0	0	0	0	0	0	0	0	0	0	0	0	0	4	0	0.666666667	0	0	0	0	0	0	0.666666667	0	0	0	0	0	0	0	0	0	0	0	0	0	0	0	0	0	0	0	0	0	0	0	0	0
1570	0.666666667	0	0	0	0	0	0	0	0	0	0	0	0	0	0	0	0	1.333333333	0	0	0.666666667	0	0	4	8.666666667	0	0	0	0	0	0	0	0	0	0	0	0	0	0	0	0	0	0	0	0	0	0	0	0
1585	1.333333333	0	0	0	0	0	0	0	0	0.666666667	0.666666667	0	0	0	1.333333333	0	0	0	0	0	0	0	0	0	0	0	0	0	0	0	0	0	0	0	0.666666667	0	0	0	0	0	0	0	0	0	0.666666667	0	0	0	0
1594	3.333333333	0	0	0	0	0	0	0	0	0	0	0	0	0	4.666666667	0	0	0	0	0	0	0.666666667	0	0	0	0	0	0	0	0	0	0	0	0	0	0	0	0	0	0	0	0	0	0	0	0	0	0	0
1606	0	0	0	0	0	0	0	0	0	0	0	0	0	0	5.333333333	0	0	0	0	0	0	0	0	0	0.666666667	0	0	0	0	0	0	0	0	0	1.333333333	0	0	0	0	0	0	0	0	0	0	0	0	0	0
1609	3.333333333	0	0	0	0	0	0	0	0	0	0	0	0	0	6.666666667	0	1.333333333	6.666666667	0	0	0	0	0	0	0	0	0	0	0	0	0	0	0	0	0	0	0	0	0	0	0	0	0	0	0	3.333333333	0	0	0
1633	8	0	0	0	0	0	0	0	0	0	0	0	0	0	1.333333333	0	0	0	0	0	0	0	0	0	0	0	0	0	0	0	0	0	0	0	0	0	0	0	0	0	0	0	0	0	0.666666667	0	0	0	0
1640	14.66666667	0	0	0	0	0	0	0	0	0	2	0	0	0	0	0	0	0	0	0	0	0	0	0.666666667	0	0	0	0	0	0	0	0	0	0	0.666666667	0	0	0	0	0	0	0	0	0	0.666666667	0	0	0	2
1660	11.33333333	2.666666667	0	0	0	0	0	0	0	0.666666667	2	0	0	0	6.666666667	3.333333333	0	0	0	0	0	17.33333333	0	12	0	0	0	0	0	0	0	0	0	0	0	0	0	0	0	0	0	0	0	0	8.666666667	0	0	0	0
1672	4.666666667	34	0	0	0	0	0	0	0	0.666666667	0	1.333333333	0	0	8	0	0	0	0	0.666666667	0	0.666666667	0	1.333333333	0	0	0	2	0	0	0	0	0	0	0	0	0	0	0	0	0	0	0	0	0	0	0	0	0
1675	16	4.666666667	0	0	0	0	0	0	0	2.666666667	0	0	0	0	6.666666667	1.333333333	0	0	0	0	0	16.66666667	0	0.666666667	0	0	0	4.666666667	0	0.666666667	0	0	0	0	0	0	0	0	0	0	0	0	0	0	26	0	0	0	0
1685	6.666666667	1.333333333	0	0	0	0.666666667	0	2	0	0	0	0	0	0	9.333333333	0	0	0.666666667	0	0	0	3.333333333	0	11.33333333	0	0	0	4	0	0	0	0	0	0	0	0	0	1.333333333	0	0	0	0	0	0	0	0	0	0	0
1687	2	0	0	0	0	0	0	0.666666667	0	0	0	0	0	0	2.666666667	0	0	0	0	0	0	0	0	0	4.666666667	0	0	0	0	0	0	0	0	0	0	0	0	0	0	0	0	0	0	0	0	0	0	0	0
1720	0	0	0	0	0	0	0	0.666666667	0	0	0	0	0	0	1.333333333	0.666666667	0	0	0	0	0	1.333333333	0	20.66666667	0	0	0	0	0	0	0	0	0	0	0	0	0	0	0.666666667	0	0	0	0	0	0	3.333333333	0	0	0
1750	0.666666667	0	0	0	0	0	0	0	0	0	0	0	0	0	0	0	0	0	0	0	0	0	0	11.33333333	0	0	0	0	0	0	0	0	0	0	0	0	0	0	0	0	0	0	0	0	0	2.666666667	0	0	0
1759	2	0	0	0	0	0	0	0	0	0	0	0	0	0	4	0	0	0.666666667	0	0	0	0	0	7.333333333	0	0	0	0	0	0	0	0	0	0	0	0	0	0	0	0	0	0	0	0	0	2	0	0	0
1771	2	0	0	0	0	0	0	0	0	1.333333333	0.666666667	0	0	0	4.666666667	0	0	0	0	0	0	1.333333333	0	8	0	0	0	0.666666667	0	0	0	0	0	0	0.666666667	0	0	0	0	0	0	0	0	0	0	12	0	0	0
1780	1.333333333	0	0	0	0	0	0	0	0	0	0	0	0	0	1.333333333	0	0	0	0	0	0	0	0	6.666666667	0	0	0	0	0	0	0	0	0	0	0	0	0	0	0	0	0	0	0	0	0	0	0	0	0
1790	0.666666667	0	0	0	0	0	0	0	0	0	0	0	0	0	4	0	0	0.666666667	0	0	0	0	0	6.666666667	0	0	0	0	0	0	0	0	0	0	0	0	0	0	0	0	0	0	0	0	0	1.333333333	0	0	0
1801	0	0	0	0	0	0	0	0	0	0	0	0	0	0	0.666666667	0	0	0	0	0	0	0	0	4.666666667	0	0	0	1.333333333	0	0	0	0	0	0	0	0	0	0	0	0	0	0	0	0	0	5.333333333	0	0	0
1809	0.666666667	0	0	0	0	0	0	0	0	0	0	0	0	0	0.666666667	0	0	0	0	0	0	0	0	4	2.666666667	0	0	0	0	0	0	0	0	0	0	0	0	0	0	0	0	0	0	0	0	1.333333333	0	0	0
1810	0	0	0	0	0	0	0	0	0	0.666666667	0	0	0	0	0	0	0	0	0	0	0	0	0	10	0	0	0	0	0	0	0	0	0	0	0	0	0	0	0	0	0	0	0	0	0	3.333333333	0	0	0
1822	10.66666667	0	0	0	0	0	0	0	0	0	0	0	0	0	0.666666667	0	0	0	0	0	0	16	0	2	0	0	0	0	0	0	0	0	0	0	0	0	0	0	0.666666667	0	0	0	0	0	0	2	0	0	0
1867	2	0	0	0	0	0	0	0	0	0	0	0	0	0	1.333333333	0	0	2	0	0	0	0	0	4.666666667	0	0	0	0	0	0	0	0	0	0	0	0	0	0	0	0	0	0	0	0	0	0.666666667	0	0	0
1879	0	0	0	0	0	0	0	0	0	0	0	0	0	0	2.666666667	0	0	0	0	0	0	0	0	0	0	0	0	0	0	0	0	0	0	0	0	0	0	0	0	0	0	0	0	0	0	0	0	0	0
1882	0.666666667	0	0	0	0	0	0	0	0	0	0	0	0	0	0.666666667	0	0	0	0	0	0	0	0	18	0	0	0	0	0	0	0	0	0	0	0	0	0	0	0	0	0	0	0	0	0	5.333333333	0	0	0
1894	6	8	0	0	0	0	0	0	0	0	0.666666667	0	0	0	4.666666667	0	0	0	0	0	0	0.666666667	0	0	0	0	0	0	0	0.666666667	0	0	0	0	0	0	0	0	0	0	0	0	0	0	16.66666667	0	0	0	0
1912	0	0	0	0	0	0	0	0	0	1.333333333	0.666666667	0	0	0	3.333333333	0	0	0.666666667	0	0	0	0	0	2	0	0	0	0	0	0	0	0	0	0	0	0	0	0	0	0	0	0	0	0	0	0.666666667	0	0	0
1915	6	0	0	0	0	0	0	0	0	0.666666667	0	0	0	0	2.666666667	1.333333333	0	1.333333333	0	0.666666667	0	0	0	2.666666667	0	0	0	0.666666667	0	0	0	0	0	0	0	0	0	0	0	0	0	0	0	0	0	0	0	0	0
1939	0	0	0	0	0	0	0	0	0	0	0	0	0	0	0	0	0	0	0	0	0	0	0	1.333333333	0	0	0	0	0	0	0	0	0	0	0	0	0	0	0	0	0	0	0	0	0	7.333333333	0	0	0
1945	10.66666667	0	0	0	0	0	0	0	0	0	0	0	0	0	6	2	0	0	0	0	0	2	0	2	0	0	0	0	0	0	0	0	0	0	0	0	0	0	0	0	0	0	0	0	6	2.666666667	0	0	0
1957	0.666666667	0	0	0	0	0	0	0	0	0.666666667	1.333333333	0	0	0	1.333333333	0	0	0.666666667	0	0	0	0	0	3.333333333	0	0	0	1.333333333	0	0	0	0	0	0	0	0	0	0	0.666666667	0	0	0	0	0	0	4	0	0	0
1960	6	0	0	0	0	0	0	0	0	0	0	0	0	0	2.666666667	0	0	4	0	0	0	0	0	8	0.666666667	0	0	0.666666667	0	0	0	0	0	0	0	0	0	0	0	0	0	0	0	0	0	0	0	0	0
1966	0	0	0	0	0	0	0	0	0	0	0	0	0	0	0.666666667	0	0	0	0	0	0	0	0	2.666666667	0	0	0	0	0	0	0	0	0	0	0	0	0	0	0.666666667	0	0	0	0	0	0	2	0	0	0
1981	2.666666667	0	0	1.333333333	0	0	0	0	0	1.333333333	0	0	0	0	4.666666667	1.333333333	0	0	0	0	0	4	0	0	0	0	0	0	0	0.666666667	0	0	0	0	0	0	0	0	0.666666667	0	0	0	0	0	0	3.333333333	0	0	0
1985	1.333333333	0	0	0	0	0	0	0	0	0	0	0	0	0	0	0	0	2	0	0	0	0	0	5.333333333	1.333333333	0	0.666666667	1.333333333	0	0	0	0	0	0	0	0	0	0	0	0	0	0	0	0	0	3.333333333	0	0	0
1987	0	0	0	0	0	0	0	0	0	0	0	0	0	0	0	0	0	0	0	0	0	0	0	0	0	0	0	0	0	0	0	0	0	0	0	0	0	0	0	0	0	0	0	0	0	4	0	0	0
2018	1.333333333	0	0	0	0	0	0	0	0	0	0.666666667	0	0	0	4	0	0	0	0	0	0	0	0	9.333333333	0	0	0	2.666666667	0	0	0	0	0	0	0	0	0	0	0	0	0	0	0	0	1.333333333	7.333333333	0	0	0
2020	0.666666667	0	0	0	0	0	0	0	0	0.666666667	0	0	0	0	0.666666667	0	0	1.333333333	0	0	0	0	0	3.333333333	0	0	0	0	0	0.666666667	0	0	0	0	0	0	0	0	0	0	0	0	0	0	0	6	0	0	0
2023	0.666666667	0	0	0	0	0	0	0	0	0	1.333333333	0	0	0	1.333333333	0	0	0	0	0	0	0	0	2.666666667	0	0	0	0	0	0	0	0	0	0	0	0	0	0	0.666666667	0	0	0	0	0	0	0.666666667	0	0.666666667	0
2032	1.333333333	0.666666667	0	0	0	0	0	0	0	0.666666667	0	0	0	0	3.333333333	0	0	1.333333333	0	0	0	6	0	4	0	0	0	0.666666667	0	0	0	0	0	0	0	0	0	0	0	0	0	0	0	0	1.333333333	4	0	0	0
2070	12	0.666666667	0	0.666666667	0	0	0	0	0	0	0	0	0	0	0.666666667	0	0	0	0	0	0	11.33333333	0	2	0	0	0	0	0	0	0	0	0	0	0.666666667	0	0	0	0	0	0	0	0	0	0	0	0	0	1.333333333
2079	3.333333333	0	0	0	0	0	0	0	0	0	0.666666667	4	0	0	0.666666667	0.666666667	0.666666667	2	0	0	0	0	0	0.666666667	1.333333333	0	0	0	0	0	0	0	0	0	0	0	0	0	0	0	0	0	0	0	0.666666667	0	0	0	0
2129	2.666666667	0	0	0	0	0	0	0	0	1.333333333	0	0	0	0	3.333333333	0	0	0	0	0	0	4.666666667	0	2	0	0	0	0	0	0	0	0	0	0	0.666666667	0	0	0	0	0	0	0	0	0	0	3.333333333	0	0	0
2141	1.333333333	0.666666667	0	0	0	0	0	0	0	0.666666667	0	0	0	0	2.666666667	1.333333333	0	0	0	0	0	12	0	2.666666667	0	0	0	0.666666667	0	0	0	0	0	0	1.333333333	0	0	0	0	0	0	0	0	0	0.666666667	0	4	0	0
2498	0.666666667	0.666666667	0	0.666666667	0	0	0	0.666666667	0	0	0	0	0	0	0.666666667	0	0	0	0	0	0	0	0	8	0	0	0	0	0	0	0	0	0	0	0	0	0	0	0	0	0	0	0	0	0	1.333333333	0	0	0
2588	0	0	0	0	0	0	0	0	0	3.333333333	0	0	0	0	0	0.666666667	0	0	0	0	4.666666667	0	0	0.666666667	0	0	0	0	0	0	0	0	0	0	0	0	0	0	0	0	0	0	0	0	0	8	0	0	0
2639	1.333333333	0	0	0	0	0	0	0	0	0.666666667	0	0	0	0	0	0	0	0	0	0	0.666666667	0	0	2	0	0	0	0	0	0	0	0	0	0	0	0	0	0	0	0	0	0	0	0	0	0.666666667	0	0	0
2741	3.333333333	0	0	0	0	0	0	0	0.666666667	0	0	0	0	0	0	1.333333333	0	0	0	0	0	0	0	6	0	0	0	0	0	0	0	0	0	0	0	0	0	0	0	0	0	0	0	0	0	0	0	0	0
2753	0	0	0	0	0	0	0	0.666666667	0	0	0.666666667	0	0	0	2.666666667	0	0	0	0	0	0.666666667	0	0	20	0	0	0	0	0	0	0	0	0	0	0	0	0	0	0	0	0	0	0	0	0	0.666666667	0	0	0
2762	2.666666667	0	0	0	0	0	0	0	0	0	0.666666667	0	0	0	9.333333333	0	0	1.333333333	0	0	0	0	0	4.666666667	0	0	0	0	0	0	0	0	0	0	0	0	0.666666667	0	0	0.666666667	0	0	0	0	10.66666667	0	0	0	0
2765	5.333333333	0	0	0	0	0	0	0.666666667	0	0	0	0	0	0	9.333333333	0	0	0	0	0	0.666666667	2.666666667	0	12.66666667	0.666666667	0	0	0	0	0	0	0	0	0	0.666666667	0	0	0	0	0	0	0	0	0	2	0	0	0	0
2816	1.333333333	0.666666667	0	0	0	0	0	0.666666667	0	1.333333333	0	0	0	0	6.666666667	0	0	0	0	0.666666667	0	0.666666667	0	4	0	0	0	0	0	0	0	0	0	0	0	0	0	0	0	0	0	0	0	0	0	0	0	0	0
2868	2.666666667	0	0	0	0	0	0	0	0	0.666666667	0	0	0	0	4	0	3.333333333	2.666666667	0	0	0	1.333333333	0	1.333333333	0	0	0	0.666666667	0	0	0	0	0	0	0	0	0	0	1.333333333	0	0	0.666666667	0	0	1.333333333	0	0	0	0
2870	1.333333333	0	0	0	0	0	0	0	0	0.666666667	0	0	0	0	0	0	0	2.666666667	0	0	2	0	0	8	0	0	0	0	0	0	0	0	0	0	0	0	0	0	0	0	0	0	0	0	0	1.333333333	0	0	0
[truncated: 94 more columns]
